# Supplementary material for: Perception of Arabidopsis AtPep peptides, but not bacterial elicitors, accelerates starvation-induced senescence
Source: Front Plant Sci. 2015 Jan 23;6:14. doi: 10.3389/fpls.2015.00014 (PMC4304247; doi:10.3389/fpls.2015.00014)
Supplement: Supplementary file 1 [file DataSheet1.XLSX]

## Sheet: Figure 1
	Chlorophyll a+b [mg/g FW]
	Day 0	Day 1 control	Day 1 Pep	Day 2 control	Day 2 Pep	Day 3 control	Day 3 Pep	Day 4 control	Day 4 Pep	Day 5 control	Day 5 Pep	Day 6 control	Day 6 Pep	Day 7 control	Day 7 Pep
Sample1	0.000331149	0.000411839	0.000398971	0.000320847	0.000380317	0.000331756	0.000126542	0.000180498	8.27816e-05	6.66576e-05	3.25448e-05	6.55528e-05	4.7516e-05	3.91392e-05	4.78608e-05
Sample2	0.000316641	0.000266618	0.000312031	0.000260511	0.000309286	0.000337376	0.000188055	0.000174854	5.65224e-05	0.000142155	3.91512e-05	6.65152e-05	4.76824e-05	5.41344e-05	3.67392e-05
Sample3	0.000369005	0.000355828	0.000278227	0.000326836	0.000295765	0.000226862	0.000142476	0.00023664	6.13464e-05	6.71328e-05	4.36424e-05	4.80032e-05	3.35072e-05	4.94528e-05	2.60928e-05
Sample4	0.000345823	0.000365939	0.00049587	0.000364502	0.00030912	0.000242486	0.000206543	0.000221218	6.7656e-05	0.000141514	3.8664e-05	8.08808e-05	5.09144e-05	4.57696e-05	2.14232e-05
Average	0.000340654	0.000350056	0.000371275	0.000318174	0.000323622	0.00028462	0.000165904	0.000203303	6.70766e-05	0.000104365	3.85006e-05	6.5238e-05	4.4905e-05	4.7124e-05	3.3029e-05
SEM	1.11709e-05	3.03653e-05	4.86986e-05	2.15124e-05	1.91619e-05	2.90349e-05	1.87981e-05	1.51703e-05	5.70971e-06	2.16337e-05	2.27961e-06	6.7297e-06	3.87894e-06	3.16439e-06	5.89176e-06
n	4	4	4	4	4	4	4	4	4	4	4	4	4	4	4
p-value		0.7243		0.8562		0.0139		0.0002		0.0232		0.0397		0.0796
Relative to Day 0
	Average	1.0276	1.08989	0.934008	0.950001	0.83551	0.487016	0.5968	0.196905	0.306366	0.11302	0.191508	0.13182	0.138334	0.0969575
	SEM	0.089138	0.142956	0.0631503	0.0562503	0.0852326	0.0551823	0.0445329	0.016761	0.0635063	0.00669187	0.0197552	0.0113867	0.00928915	0.0172954
In %
	Average	102.76	108.989	93.4008	95.0001	83.551	48.7016	59.68	19.6905	30.6366	11.302	19.1508	13.182	13.8334	9.69575
	SEM	8.9138	14.2956	6.31503	5.62503	8.52326	5.51823	4.45329	1.6761	6.35063	0.669187	1.97552	1.13867	0.928915	1.72954
Average
	1	2	3	4	5	6	7
control	102.76	93.4008	83.551	59.68	30.6366	19.1508	13.8334
AtPep1 (100 nM)	108.989	95.0001	48.7016	19.6905	11.302	13.182	9.69575
SEM
control	8.9138	6.31503	8.52326	4.45329	6.35063	1.97552	0.928915
AtPep1	14.2956	5.62503	5.51823	1.6761	0.669187	1.13867	1.72954

## Sheet: Figure 3
	Chlorophyll a+b [mg/g FW]
	Control	Control + Pep	Zeatin	Zeatin + Pep
Sample1	0.000372391	0.000113199	0.000369314	0.000345336
Sample2	0.000407003	6.16792e-05	0.00035338	0.000362553
Sample3	0.000358703	0.00013543	0.000426716	0.000346144
Sample4	0.000368363	7.90744e-05	0.000355162	0.000341641
Average	0.000376615	9.73458e-05	0.000376143	0.000348918
SEM	1.05286e-05	1.66025e-05	1.72303e-05	4.64929e-06
n	4	4	4	4
p-value		<0,0001

## Sheet: Figure 4
		Chlorophyll a+b [mg/g FW]
		Control	AtPep1(10nM)	AtPep1(50nM)	AtPep1(100nM)	AtPep1(500nM)	AtPep1(1µM)	flg22(10nM)	flg22(50nM)	flg22(100nM)	flg22(500nM)	flg22(1µM)	elf18(10nM)	elf18(50nM)	elf18(100nM)	elf18(500nM)	elf18(1µM)
	Sample1	0.000272132	9.9844e-05	9.9904e-05	6.95928e-05	7.61872e-05	4.36544e-05	0.000204512	0.000292914	0.000227349	8.66552e-05	0.000246218	9.55672e-05	0.00019175	0.000128004	0.000310666	0.000285024
	Sample2	0.00025116	0.00025684	0.000222621	7.8148e-05	5.36592e-05	6.686e-05	0.000197146	0.000243425	0.000134302	0.000217392	0.000268686	0.000174534	0.000212674	0.000302538	0.000269173	0.000240038
	Sample3	0.000289146	0.000235048	0.000145245	0.000141088	9.45328e-05	0.000207354	0.000130452	0.000225412	0.000291582	0.000219946	0.000243782	0.00021334	0.000272348	0.000278881	0.000265169	0.000279047
	Sample4	0.000201328	0.000139934	0.000115529	0.000117122	0.000162	4.994e-05	0.000277894	0.000173892	0.000224034	0.00026972	0.000240313	0.000229903	0.000148168	0.000216061	0.000198036	0.000249674
	Average	0.000253442	0.000182916	0.000145825	0.000101488	9.65948e-05	9.19522e-05	0.000202501	0.000233911	0.000219317	0.000198428	0.000249749	0.000178336	0.000206235	0.000231371	0.000260761	0.000263446
	SEM	1.90289e-05	3.75621e-05	2.72711e-05	1.67696e-05	2.33489e-05	3.87782e-05	3.01496e-05	2.45736e-05	3.23222e-05	3.91561e-05	6.42727e-06	2.99299e-05	2.58102e-05	3.89883e-05	2.33007e-05	1.09795e-05
	n	4	4	4	4	4	4	4	4	4	4	4	4	4	4	4	4
	p-value		0.145	0.0178	0.001	0.002	0.0096	0.203	0.5529	0.398	0.2532	0.8602	0.0785	0.1914	0.6291	0.8159	0.6649
	(to control)

## Sheet: Figure 6
	Chlorophyll a+b [mg/g FW]
	Control	Control + Pep	Sucrose	Sucrose + Pep
Sample1	0.000281566	5.08904e-05	0.00026903	7.54976e-05
Sample2	0.000271406	5.556e-05	0.000312815	0.000197382
Sample3	0.000248558	8.4552e-05	0.000165491	0.000137961
Sample4	0.000290572	5.82928e-05	0.000123477	0.000241322
Average	0.000273025	6.23238e-05	0.000217703	0.000163041
SEM	9.0467e-06	7.56535e-06	4.40506e-05	3.60556e-05
n	4	4	4	4
p-value		0.034

## Sheet: Figure 7
Mean Normalized Expression (24 h after AtPep1 treatment)
	PaO		APG7		APG8a
	Control	Pep	Control	Pep	Control	Pep
Sample1	0.317272	0.723826	0.0089286	0.0534125	0.023485	0.0572291
Sample2	0.45275	0.640256	0.0201087	0.0497944	0.0145828	0.0180755
Sample3	0.258969	0.446206	0.0153147	0.0186421	0.00885466	0.0199244
Sample4	0.353455	1.10951	0.0166305	0.0812867	0.0102494	0.0610499
Sample5	0.437782	0.437782	0.0025507	0.0566626	0.0241795	0.0468817
Average	0.364046	0.671517	0.0127066	0.0519597	0.0162703	0.0406321
SEM	0.0365011	0.122669	0.00311773	0.00999763	0.00323031	0.00913514
n	5	5	5	5	5	5
p-value	0.043		0.0056		0.0361
P	0.0051		0.0002		0.0018
