# Supplementary material for: Perception of Arabidopsis AtPep peptides, but not bacterial elicitors, accelerates starvation-induced senescence
Source: Front Plant Sci. 2015 Jan 23;6:14. doi: 10.3389/fpls.2015.00014 (PMC4304247; doi:10.3389/fpls.2015.00014)
Supplement: Supplementary file 2 [file DataSheet2.XLSX]

## Sheet: Sheet1
Induction of senescence-related genes by perception of AtPep1 (2h after treatment)
based on the microarray data published by Ross et al., 2014
Locus Identifier	Annotation	log(2) fold change	fold change
AT4G23810	WRKY53 (WRKY DNA-binding protein 53); DNA binding / protein binding / transcription activator/ transcription factor	5.13341	35.1002
AT1G62300	WRKY6 (WRKY DNA-binding protein 6); transcription factor	4.20303	18.4178
AT3G49620	DIN11 (DARK INDUCIBLE 11); oxidoreductase	4.1455	17.6978
AT4G01250	WRKY22 (WRKY DNA-binding protein 22); transcription factor	2.63614	6.21665
AT5G14930	SAG101 (SENESCENCE-ASSOCIATED GENE 101); triacylglycerol lipase	2.19111	4.56657
AT3G02040	SRG3 (SENESCENCE-RELATED GENE 3); glycerophosphodiester phosphodiesterase	2.13447	4.39075
AT3G47340	ASN1 (DARK INDUCIBLE 6)	2.07157	4.20343
AT3G56440	AtATG18d (Arabidopsis thaliana homolog of yeast autophagy 18 (ATG18) d)	1.43117	2.69666
AT5G51640	YLS7 (yellow-leaf-specific gene 7)	1.33402	2.52103
AT4G02380	SAG21 (SENESCENCE-ASSOCIATED GENE 21)	1.0703	2.09986
